# Supplementary material for: Vincristine Beyond Mitosis: Uncovering a First Link to G-Quadruplex DNA in Cancer Cells
Source: Int J Mol Sci. 2025 Oct 1;26(19):9606. doi: 10.3390/ijms26199606 (PMC12524732; doi:10.3390/ijms26199606)
Supplement: Supplementary file 1 [file ijms-26-09606-s001.zip]

Archive with 1 entries (1 files):
- ijms-3810338-supplementary.pdf
